# Supplementary material for: The Potential Indirect Impact of GLP-1 Receptor Agonists in the Management of Fibromyalgia
Source: J Clin Med. 2026 Apr 27;15(9):3330. doi: 10.3390/jcm15093330 (PMC13163736; doi:10.3390/jcm15093330)
Supplement: Supplementary file 1 [file jcm-15-03330-s001.zip]

Archive with 2 entries (2 files):
- PRISMA 2020 Checklist.pdf
- PRISMA 2020 for Abstracts Checklist.pdf
